# Supplementary material for: The Effects of Smoking on Human Pharynx Microbiota Composition and Stability
Source: Microbiol Spectr. 2023 Feb 14;11(2):e02166-21. doi: 10.1128/spectrum.02166-21 (PMC10101099; doi:10.1128/spectrum.02166-21)
Supplement: Supplemental file 1 — Supplemental material. Download spectrum.02166-21-s0001.xlsx, XLSX file, 0.01 MB [file spectrum.02166-21-s0001.xlsx]

## Sheet: Table1_appendix
Comparison	Subset number	Subsets of top 1000 most abundant OTUs	Correlation with full OTU table (R)	PERMANOVA (Group)
Non-smoker and smoker	S1	OTU_23 + OTU_146 + OTU_1987 + OTU_52 + OTU_774 + OTU_398 + OTU_1039 + OTU_46 + OTU_9 + OTU_172 + OTU_81 + OTU_1608 + OTU_111 + OTU_1242 + OTU_317 + OTU_852 + OTU_279 + OTU_343 + OTU_114 + OTU_11 + OTU_15 + OTU_139 + OTU_585 + OTU_21	0.873	R2=0.04052 (p=0.001 ***)
	S2	OTU_23 + OTU_146 + OTU_1987 + OTU_52 + OTU_774 + OTU_398 + OTU_1039 + OTU_46 + OTU_9 + OTU_172 + OTU_81 + OTU_1608 + OTU_111 + OTU_1242 + OTU_317 + OTU_852 + OTU_343 + OTU_114 + OTU_11 + OTU_15 + OTU_139 + OTU_585 + OTU_21	0.873	R2=0.04053 (p= 0.001 ***)
	S3	OTU_23 + OTU_146 + OTU_1987 + OTU_52 + OTU_774 + OTU_398 + OTU_1039 + OTU_46 + OTU_9 + OTU_172 + OTU_81 + OTU_1608 + OTU_111 + OTU_1242 + OTU_317 + OTU_852 + OTU_343 + OTU_114 + OTU_11 + OTU_15 + OTU_139 + OTU_585	0.87	R2=0.03911 (p=0.001 ***)
	S4	OTU_23 + OTU_146 + OTU_1987 + OTU_52 + OTU_774 + OTU_398 + OTU_1039 + OTU_46 + OTU_172 + OTU_81 + OTU_1608 + OTU_111 + OTU_1242 + OTU_317 + OTU_852 + OTU_343 + OTU_114 + OTU_11 + OTU_15 + OTU_139 + OTU_585	0.866	R2=0.04059 (p=0.001 ***)
	S5	OTU_23 + OTU_146 + OTU_1987 + OTU_52 + OTU_774 + OTU_398 + OTU_1039 + OTU_46 + OTU_172 + OTU_81 + OTU_1608 + OTU_111 + OTU_1242 + OTU_317 + OTU_852 + OTU_343 + OTU_114 + OTU_11 + OTU_139 + OTU_585	0.865	R2=0.04012 (p=0.001 ***)
	S6	OTU_23 + OTU_146 + OTU_1987 + OTU_52 + OTU_774 + OTU_398 + OTU_46 + OTU_172 + OTU_81 + OTU_1608 + OTU_111 + OTU_1242 + OTU_317 + OTU_852 + OTU_343 + OTU_114 + OTU_11 + OTU_139 + OTU_585	0.862	R2=0.04037 (p=0.001 ***)
	S7	OTU_23 + OTU_146 + OTU_1987 + OTU_52 + OTU_774 + OTU_398 + OTU_46 + OTU_172 + OTU_81 + OTU_1608 + OTU_111 + OTU_1242 + OTU_317 + OTU_852 + OTU_343 + OTU_114 + OTU_11 + OTU_585	0.858	R2=0.04046 (p=0.001 ***)
	S8	OTU_23 + OTU_146 + OTU_1987 + OTU_52 + OTU_774 + OTU_398 + OTU_46 + OTU_172 + OTU_81 + OTU_1608 + OTU_111 + OTU_1242 + OTU_852 + OTU_343 + OTU_114 + OTU_11 + OTU_585	0.853	R2=0.0405 (p=0.001 ***)
	S9	OTU_23 + OTU_146 + OTU_1987 + OTU_52 + OTU_774 + OTU_398 + OTU_46 + OTU_172 + OTU_81 + OTU_1608 + OTU_111 + OTU_1242 + OTU_852 + OTU_343 + OTU_114 + OTU_11	0.848	R2=0.04504 (p=0.001 ***)
	S10	OTU_23 + OTU_146 + OTU_1987 + OTU_52 + OTU_774 + OTU_398 + OTU_172 + OTU_81 + OTU_1608 + OTU_111 + OTU_1242 + OTU_852 + OTU_343 + OTU_114 + OTU_11	0.843	R2=0.04371 (p=0.001 ***)
	S11	OTU_23 + OTU_146 + OTU_1987 + OTU_52 + OTU_774 + OTU_398 + OTU_172 + OTU_81 + OTU_1608 + OTU_111 + OTU_1242 + OTU_852 + OTU_343 + OTU_114	0.836	R2=0.04422 (p=0.001 ***)
	S12	OTU_23 + OTU_146 + OTU_1987 + OTU_52 + OTU_774 + OTU_172 + OTU_81 + OTU_1608 + OTU_111 + OTU_1242 + OTU_852 + OTU_343 + OTU_114 + OTU_11	0.835	R2=0.04372 (p=0.001 ***)
	S13	TU_23 + OTU_146 + OTU_1987 + OTU_52 + OTU_774 + OTU_172 + OTU_81 + OTU_1608 + OTU_111 + OTU_852 + OTU_343 + OTU_114 + OTU_11	0.827	R2=0.03454 (P=0.001 ***)
	S14	OTU_23 + OTU_146 + OTU_1987 + OTU_52 + OTU_774 + OTU_172 + OTU_81 + OTU_1608 + OTU_111 + OTU_852 + OTU_114 + OTU_11	0.819	R2=0.03457 (p=0.001 ***)
	S15	OTU_23 + OTU_146 + OTU_1987 + OTU_52 + OTU_774 + OTU_172 + OTU_81 + OTU_1608 + OTU_852 + OTU_114 + OTU_11	0.811	R2=0.03443 (p=0.001 ***)
	S16	OTU_23 + OTU_146 + OTU_1987 + OTU_52 + OTU_774 + OTU_172 + OTU_81 + OTU_1608 + OTU_852 + OTU_11	0.799	R2=0.03484 (p=0.001 ***)
	S17	OTU_23 + OTU_146 + OTU_1987 + OTU_774 + OTU_172 + OTU_81 + OTU_1608 + OTU_852 + OTU_11	0.789	R2=0.03704 (p=0.001 ***)
	S18	OTU_23 + OTU_146 + OTU_1987 + OTU_774 + OTU_81 + OTU_1608 + OTU_852 + OTU_11	0.776	R2=0.03719 (p=0.001 ***)
	S19	OTU_23 + OTU_146 + OTU_1987 + OTU_774 + OTU_81 + OTU_1608 + OTU_11	0.759	R2=0.0372 (p=0.001 ***)
	S20	OTU_23 + OTU_146 + OTU_1987 + OTU_774 + OTU_81 + OTU_1608	0.739	R2=0.03963 (p=0.001 ***)
	S21	OTU_23 + OTU_146 + OTU_1987 + OTU_774 + OTU_81	0.716	R2=0.0403 (p=0.001 ***)
	S22	OTU_146 + OTU_1987 + OTU_774 + OTU_81 + OTU_1608	0.712	R2=0.04235 (p=0.001 ***)
Non-smoker and smokers with cold	S23	OTU_23 + OTU_146 + OTU_1987 + OTU_52 + OTU_774 + OTU_398 + OTU_43 + OTU_9 + OTU_172 + OTU_259 + OTU_159 + OTU_279 + OTU_343 + OTU_78	0.901	R2=0.12408 (p=0.001 ***)
	S24	OTU_23 + OTU_146 + OTU_1987 + OTU_52 + OTU_774 + OTU_398 + OTU_43 + OTU_9 + OTU_259 + OTU_159 + OTU_279 + OTU_343 + OTU_78	0.899	R2=0.12479 (p=0.002 **)
	S25	OTU_23 + OTU_146 + OTU_1987 + OTU_774 + OTU_398 + OTU_43 + OTU_9 + OTU_259 + OTU_159 + OTU_279 + OTU_343 + OTU_78	0.895	R2=0.13634 (p=0.002 **)
	S26	OTU_23 + OTU_146 + OTU_1987 + OTU_52 + OTU_774 + OTU_398 + OTU_46 + OTU_43 + OTU_9 + OTU_172 + OTU_259 + OTU_159 + OTU_279 + OTU_343 + OTU_78	0.894	R2=0.13101 (p=0.001 ***)
	S27	OTU_23 + OTU_146 + OTU_1987 + OTU_774 + OTU_398 + OTU_43 + OTU_9 + OTU_259 + OTU_159 + OTU_279 + OTU_343	0.889	R2=0.14168 (p=0.001 ***)
	S28	OTU_23 + OTU_146 + OTU_1987 + OTU_774 + OTU_398 + OTU_9 + OTU_259 + OTU_159 + OTU_279 + OTU_343	0.877	R2=0.15067 (p=0.001 ***)
	S29	OTU_23 + OTU_146 + OTU_1987 + OTU_774 + OTU_398 + OTU_9 + OTU_259 + OTU_159 + OTU_279	0.863	R2=0.15066 (p=0.002 **)
	S30	OTU_23 + OTU_146 + OTU_1987 + OTU_774 + OTU_398 + OTU_9 + OTU_259 + OTU_279	0.846	R2=0.15117 (p=0.002 **)
	S31	OTU_23 + OTU_146 + OTU_1987 + OTU_774 + OTU_398 + OTU_9 + OTU_279	0.824	R2=0.15181 (p=0.001 ***)
	S32	OTU_23 + OTU_146 + OTU_1987 + OTU_774 + OTU_398 + OTU_9 + OTU_259	0.823	R2=0.1513 (p=0.001 ***)
	S33	OTU_23 + OTU_146 + OTU_1987 + OTU_774 + OTU_398 + OTU_9	0.798	R2=0.15193 (p=0.001 ***)
	S34	OTU_23 + OTU_1987 + OTU_774 + OTU_398 + OTU_9 + OTU_259	0.793	R2=0.15158 (p=0.001 ***)
	S35	OTU_23 + OTU_1987 + OTU_398 + OTU_9 + OTU_259	0.768	R2=0.15267 (p=0.002 **)
	S36	OTU_23 + OTU_1987 + OTU_398 + OTU_9	0.73	R2=0.15333 (p=0.001 ***)
	S37	OTU_1987 + OTU_398	0.601	R2=0.25276 (p=0.001 ***)
Smoker and non-smoker on antibiotics	S38	OTU_23 + OTU_146 + OTU_1987 + OTU_52 + OTU_398 + OTU_1039 + OTU_46 + OTU_43 + OTU_384 + OTU_172 + OTU_81 + OTU_297 + OTU_103 + OTU_53 + OTU_1608 + OTU_413 + OTU_259	0.952	R2=0.21147 (p=0.001 ***)
	S39	OTU_23 + OTU_146 + OTU_1987 + OTU_52 + OTU_398 + OTU_1039 + OTU_46 + OTU_43 + OTU_384 + OTU_172 + OTU_81 + OTU_297 + OTU_103 + OTU_53 + OTU_413 + OTU_259	0.948	R2=0.21204 (p=0.002 **)
	S40	OTU_23 + OTU_1987 + OTU_52 + OTU_398 + OTU_1039 + OTU_46 + OTU_43 + OTU_384 + OTU_172 + OTU_81 + OTU_297 + OTU_103 + OTU_53 + OTU_1608 + OTU_413 + OTU_259	0.942	R2=0.21147 (p=0.001 ***)
	S41	OTU_23 + OTU_1987 + OTU_52 + OTU_398 + OTU_1039 + OTU_46 + OTU_43 + OTU_384 + OTU_172 + OTU_81 + OTU_297 + OTU_103 + OTU_53 + OTU_413 + OTU_259	0.94	R2=0.21204 (p=0.001 ***)
	S42	OTU_23 + OTU_1987 + OTU_52 + OTU_398 + OTU_1039 + OTU_46 + OTU_43 + OTU_384 + OTU_172 + OTU_297 + OTU_103 + OTU_53 + OTU_1608 + OTU_413 + OTU_259	0.939	R2=0.21937 ( 0.001 ***)
	S43	OTU_23 + OTU_1987 + OTU_52 + OTU_398 + OTU_1039 + OTU_46 + OTU_384 + OTU_172 + OTU_297 + OTU_103 + OTU_53 + OTU_1608 + OTU_413 + OTU_259	0.937	R2=0.22376 (p= 0.001 ***)
	S44	OTU_23 + OTU_1987 + OTU_52 + OTU_398 + OTU_1039 + OTU_46 + OTU_43 + OTU_384 + OTU_172 + OTU_297 + OTU_53 + OTU_1608 + OTU_413 + OTU_259	0.933	R2=0.22275 (p=0.001 ***)
	S45	OTU_23 + OTU_1987 + OTU_52 + OTU_1039 + OTU_46 + OTU_43 + OTU_384 + OTU_172 + OTU_297 + OTU_53 + OTU_1608 + OTU_413 + OTU_259	0.93	R2=0.2228 (p=0.001 ***)
	S46	OTU_23 + OTU_1987 + OTU_52 + OTU_398 + OTU_1039 + OTU_46 + OTU_43 + OTU_384 + OTU_172 + OTU_297 + OTU_1608 + OTU_413 + OTU_259	0.927	R2=0.23385 (p=0.001 ***)
	S47	OTU_23 + OTU_1987 + OTU_52 + OTU_1039 + OTU_46 + OTU_43 + OTU_384 + OTU_172 + OTU_297 + OTU_1608 + OTU_413 + OTU_259	0.924	R2=0.2339 (p=0.001 ***)
	S48	OTU_23 + OTU_1987 + OTU_52 + OTU_398 + OTU_1039 + OTU_46 + OTU_43 + OTU_384 + OTU_172 + OTU_1608 + OTU_413 + OTU_259	0.922	R2=0.23385 (p=0.001 ***)
	S49	OTU_23 + OTU_1987 + OTU_52 + OTU_398 + OTU_1039 + OTU_46 + OTU_43 + OTU_384 + OTU_172 + OTU_413 + OTU_259	0.914	R2=0.23524 (p=0.001 ***)
	S50	OTU_23 + OTU_1987 + OTU_52 + OTU_398 + OTU_1039 + OTU_46 + OTU_43 + OTU_384 + OTU_172 + OTU_1608 + OTU_259	0.913	R2=0.23384 (p=0.001 ***)
	S51	OTU_23 + OTU_1987 + OTU_52 + OTU_398 + OTU_1039 + OTU_46 + OTU_43 + OTU_384 + OTU_1608 + OTU_259	0.907	R2=0.2339 (p=0.001 ***)
	S52	OTU_23 + OTU_1987 + OTU_52 + OTU_398 + OTU_1039 + OTU_46 + OTU_384 + OTU_172 + OTU_1608 + OTU_259	0.901	R2=0.24047 (p=0.001 ***)
	S53	OTU_23 + OTU_1987 + OTU_52 + OTU_398 + OTU_1039 + OTU_46 + OTU_384 + OTU_172 + OTU_259	0.894	R2=0.242 (p=0.001 ***)
	S54	OTU_23 + OTU_1987 + OTU_52 + OTU_398 + OTU_1039 + OTU_46 + OTU_172 + OTU_1608 + OTU_259	0.88	R2=0.24049 (p=0.001 ***)
	S55	OTU_23 + OTU_1987 + OTU_52 + OTU_398 + OTU_1039 + OTU_172 + OTU_1608 + OTU_259	0.872	R2=0.25902 (p=0.001 ***)
	S56	OTU_23 + OTU_1987 + OTU_52 + OTU_398 + OTU_1039 + OTU_172 + OTU_25	0.863	R2=0.26126 (p=0.001 ***)
	S57	OTU_23 + OTU_1987 + OTU_52 + OTU_398 + OTU_172 + OTU_1608 + OTU_259	0.857	R2=0.26025 (p=0.001 ***)
	S58	OTU_23 + OTU_1987 + OTU_398 + OTU_172 + OTU_1608 + OTU_259	0.835	R2=0.27116 (p=0.001 ***)
	S59	OTU_23 + OTU_1987 + OTU_398 + OTU_172 + OTU_259	0.817	R2=0.27369 (p=0.001 ***)
	S60	OTU_23 + OTU_1987 + OTU_398 + OTU_259	0.788	R2=0.27381 (p=0.001 ***)
	S61	OTU_23 + OTU_1987 + OTU_398	0.732	R2=0.27374 (p=0.001 ***)
OTU_103:Bacteria;Firmicutes;Negativicutes;Selenomonadales;Veillonellaceae;Veillonella OTU_1039:Bacteria;Firmicutes;Bacilli;Lactobacillales;Streptococcaceae;Streptococcus OTU_11:Bacteria;Firmicutes;Bacilli;Lactobacillales;Carnobacteriaceae;Granulicatella OTU_111:Bacteria;Bacteroidetes;Bacteroidia;Bacteroidales;Rikenellaceae;RC9 gut group OTU_114:Bacteria;Firmicutes;Clostridia;Clostridiales;Lachnos…
